# Supplementary material for: Validity of the Mediterranean Diet and Culinary Index (MediCul) for Online Assessment of Adherence to the ‘Traditional’ Diet and Aspects of Cuisine in Older Adults
Source: Nutrients. 2018 Dec 4;10(12):1913. doi: 10.3390/nu10121913 (PMC6315571; doi:10.3390/nu10121913)
Supplement: Supplementary file 1 [file nutrients-10-01913-s001.zip]

Archive with 3 entries (2 files):
- nutrients-388368/
- nutrients-388368/Table S1-How to derive MEDAS score from MediCul.pdf
- nutrients-388368/Table S2-Kappa statistics for percent agreement within the same category of 17 MediCul groups, between survey A and survey B.pdf
